# Supplementary material for: Heat Scanning for the Fabrication of Conductive Fibers
Source: Polymers (Basel). 2021 Apr 26;13(9):1405. doi: 10.3390/polym13091405 (PMC8123635; doi:10.3390/polym13091405)
Supplement: Supplementary file 1 [file polymers-13-01405-s001.zip]

Archive with 1 entries (1 files):
- polymers-1196007-supplementary.pdf
